# Supplementary material for: viralFlye: assembling viruses and identifying their hosts from long-read metagenomics data
Source: Genome Biol. 2022 Feb 21;23:57. doi: 10.1186/s13059-021-02566-x (PMC8862349; doi:10.1186/s13059-021-02566-x)
Supplement: Supplementary file 3 — Additional file 3 Table S1. Results of CRISPR-based host prediction results for viralFlye and Megahit assemblies on SHEEP_GUT dataset. Table S2. Results of CRISPR-based host prediction results for viralFlye assemblies on WARWICK_VIROME datasets. Table S3. Results of CRISPR-based host prediction results for viralFlye assemblies on ALOHA_VIROME datasets. Table S4. Results of CRISPR-based host prediction results for viralFlye assemblies on HUMAN_GUT datasets. [file 13059_2021_2566_MOESM3_ESM.xlsx]

## Sheet: Table S1. SHEEP_GUT
Phage contig	Circular	Length	viralVerify score	checkV result		viralComplete result		Intra-sample prediction in the viralFlye assembly	Intra-sample prediction in the Megahit assembly	Prediction based on CRISPRCasdb library
contig_21567	yes	44158	22.15	High-quality	1	Full-length NC_020856.2 40931 Sulfitobacter phage pCB2047-C, complete genome	1	Azotobacter chroococcum NCIMB 8003	Proteobacteria	-
contig_21829	yes	42420	17.86	High-quality	1	Full-length NC_028926.1 40000 Bacillus phage Palmer, complete genome	1	Ruminococcus champanellensis	-	-
contig_21932	yes	72331	17.97	High-quality	0.998	Full-length NC_019490.1 49329 Riemerella phage RAP44, complete genome	1	Bacteroides fragilis	-	-
contig_19618	yes	38046	46.38	High-quality	1	Full-length NC_028958.1 41507 Clostridium phage phiCD146, complete genome	0.917	Lachnospiraceae bacterium KGMB03038 Clostridioides difficile M120	Lachnospiraceae bacterium KGMB03038 Ruminococcus gnavus ATCC 29149	Hungateiclostridium thermocellum
contig_21870	yes	39337	8.77	Medium-quality	0.8749	Partial NC_018276.1 44988 Croceibacter phage P2559S, complete genome	0.874	Bacteroides dorei CL03T12C01	-	-
contig_21149	yes	46390	21.13	High-quality	1	Full-length NC_019490.1 49329 Riemerella phage RAP44, complete genome	0.94	Alistipes shahii WAL 8301	-	Alistipes shahii WAL 8301
contig_20253	yes	73062	41.48	High-quality	1	Full-length NC_019490.1 49329 Riemerella phage RAP44, complete genome	1	Bacteroides dorei	-	Ignavibacteria bacterium isolate Ch128a
contig_21475	no	34288	16.75	Medium-quality	0.8722	Full-length NC_004066.1 36798 Lactococcus phage ul36, complete genome	0.932	Clostridioides difficile M120	-	-
contig_5785	no	12986	19.66	Low-quality	0.4323	Full-length NC_002649.1 21129 Bacillus phage GA-1, complete genome	0.615	Blautia sp. SC05B48	-	-
contig_6148	no	48614	26.39	Complete	100%%	Full-length NC_031239.1 59337 Gordonia phage Vivi2, complete genome	0.819	Clostridium botulinum CDC_1436 Clostridium perfringens	-	Desulfotomaculum spp. Zymomonas spp.
Supplementary table 1. Virus-host associations for bacteriophages from SHEEP_GUT datatset, detected in both short- and long-read datasets assembly, with the potential hosts predicted in the viralFlye pipeline (database-free “novel host-novel virus” mode)

## Sheet: Table S2. WARWICK_VIROME
Phage contig	Type (circular/ linear/ component)	Length	Prediction based on CRISPRCasdb library
ERR6018294
contig_14801	Circular	27056	LS483452.1
contig_16065	Circular	61605	CP023005.1
contig_21090	Circular	38874	CP003326.1
contig_24431	Circular	61387	CP023005.1
edges_10_length_46768_total_45503_edge_23269+edge_12325-edge_12325+edge_23269-	Component	46768	AP018316.1
edges_12_length_45402_total_31194_edge_21855-edge_6756+edge_6756-edge_21855+	Component	45402	CP000613.2
edges_2_length_63002_total_33760_edge_7907+edge_7907-	Component	63002	CP039283.1|CP044513.1
edges_24_length_79062_total_66309_edge_16146-edge_16146+	Component	79062	CP035514.1
edges_24_length_79062_total_66309_edge_16146-edge_16146+	Component	79062	CP035514.1
edges_26_length_61504_total_59584_edge_8114-edge_35120+edge_16832+edge_16832-edge_35120-edge_8114+	Component	61504	HF545617.1
edges_3_length_35076_total_18316_edge_30651-edge_26553-edge_26555-edge_26553+edge_30651+	Component	35076	CP035054.1
edges_3_length_47889_total_24692_edge_25781+edge_25365-edge_27588-edge_25365+edge_25781-	Component	47889	CP025745.1|CP030749.1|CP042440.1|CP040699.1|CP038604.1|LR134232.1|CP037892.1|CP022138.1|CP030225.1|CP012513.1|CP026609.1|CP019194.1|CP016837.1|CP012514.1|CP027677.1|CP037960.1|CP045954.1|CP019196.1|CP006717.1|CP044200.1|LS483493.1|CP037894.1|CP026379.1|CP039279.1|CP038608.1|CP041171.1|CP030231.1|CP028729.1|CP011396.1|CP039169.1|LS483419.1
edges_4_length_57424_total_30866_edge_16965-edge_31646-edge_31644-edge_31646+edge_16965+	Component	57424	CP012661.1
edges_4_length_83243_total_50793_edge_28353-edge_33328-edge_28353+	Component	83243	FO704550.1
edges_40_length_32788_total_69034_edge_17725-edge_17725+edge_11660-edge_18337+edge_11660+	Component	32788	CP016565.1|CP016563.1|LR134144.1|CP019176.1|CP016569.1|CP044181.1|CP031359.1|CP049310.1|CP039593.1|CP012924.1|CP012921.1|CP049313.1|CP027412.1|CP016517.1|CP016514.1|CP021909.1|CP049306.1|CP028311.1|CP037879.1|CP026976.1|CP001120.1|CP016521.1|CP016576.1|CP016507.1|CP045762.1|CP003416.1|CP012930.1|CP004086.1|CP016530.1|CP016504.1|CP014971.2|CP016573.1|CP016561.1
edges_5_length_91550_total_57483_edge_30942-edge_11324-edge_16409-edge_11324+edge_30942+	Component	91550	CP022521.1
edges_5_length_91550_total_57483_edge_30942-edge_11324-edge_16409-edge_11324+edge_30942+	Component	91550	CM001022.1
edges_7_length_80312_total_46512_edge_12133-edge_12133+	Component	80312	CP015093.1
ERR6018309
contig_12763	Circular	38902	CP025688.1|CP025689.1|CP025096.1
contig_15177	Circular	76119	AP019516.1
contig_4331	Linear	42710	CP023525.1
edges_14_length_123935_total_77405_edge_14657-edge_14653-edge_14652-edge_14654-edge_24617-edge_4955-edge_29166-edge_29168-edge_29167+edge_4955+edge_24617+edge_14654+edge_14652+edge_14653+edge_14657+	Component	123935	CP047639.1
edges_25_length_154709_total_123438_edge_11947+edge_20872-edge_20872+edge_18352-edge_18349+edge_10080-edge_10080+	Component	154709	CP021838.1
edges_46_length_84338_total_76720_edge_9436-edge_22605-edge_23544+edge_9370-edge_9370+edge_23544-edge_22605+edge_9436+	Component	84338	CP003066.1
edges_5_length_53759_total_58040_edge_16286-edge_4331+	Component	53759	CP023525.1
edges_8_length_18532_total_15886_edge_24292+edge_24293+edge_24293-edge_24292-edge_24290-edge_24286+edge_24288+edge_24286-edge_24290+	Component	18532	CP006833.1
ERR6018338
contig_13490	Linear	39743	CP011536.1
contig_8508	Linear	60391	CP014671.1
edges_2_length_30192_total_30192_edge_20483-edge_20482+	Component	30192	CP030031.1
edges_23_length_157984_total_140054_edge_37782+edge_37782-edge_14114-edge_14114+	Component	157984	CP002057.1
edges_3_length_252462_total_128153_edge_14180-edge_14180+	Component	252462	CP032416.1
edges_3_length_27526_total_16111_edge_29166+edge_29164-edge_32231+edge_29164+	Component	27526	CP051144.1
edges_3_length_32422_total_16771_edge_26451+edge_11581-edge_11582+edge_11581+	Component	32422	CP013331.1
edges_3_length_61164_total_58915_edge_8512+edge_8513+edge_8508+edge_8513-edge_8512-	Component	61164	CP014671.1
edges_4_length_13813_total_24672_edge_14425+edge_14432-	Component	13813	CP009470.1
edges_4_length_86477_total_72602_edge_15199-edge_37796+edge_15200-edge_37796-edge_15199+	Component	86477	FP929048.1
edges_8_length_82774_total_49871_edge_31809+edge_31812+edge_31812-edge_31809-	Component	82774	CP030031.1
edges_8_length_82774_total_49871_edge_31809+edge_31812+edge_31812-edge_31809-	Component	82774	CP023525.1
edges_9_length_114394_total_89946_edge_16546+edge_16547+edge_37871+edge_16294-edge_16290-edge_16290+edge_16294+edge_37871-edge_16547-edge_16546-	Component	114394	CP053573.1
edges_9_length_114394_total_89946_edge_16546+edge_16547+edge_37871+edge_16294-edge_16290-edge_16290+edge_16294+edge_37871-edge_16547-edge_16546-	Component	114394	CP023359.1|CP015240.1|CP041411.1|CP019558.1|LR782232.1|CP027640.1|CP041437.1|CP055251.1|CP028122.1|CP034738.1|CP051765.1|LR782233.1
Supplementary table 2. Virus-host associations for bacteriophages from WARWICK_VIROME datatset, based on CrisprCasDB (“known host-novel virus” approach).

## Sheet: Table S3. ALOHA_VIROME
Phage contig	Type (circular/ linear/ component)	Length	Prediction based on CRISPRCasdb library
SRR8811961
contig_1959	Linear	40707	CP033213.1|CP033214.1
contig_2325	Linear	40953	CP032833.1
contig_2849	Linear	45611	CP019454.1
contig_3250	Linear	46883	CP002085.1
contig_340	Linear	98473	CP009520.1
contig_4260	Linear	49135	CP032833.1
contig_4659	Linear	51052	AP018167.1|CP003660.1
contig_4901	Linear	48897	LR134504.1
contig_5196	Linear	36017	CP047616.1
contig_5380	Linear	46911	CP033213.1|CP033214.1
contig_5897	Linear	42096	CP018888.1
contig_669	Linear	52310	CP000923.1|CP002210.1
contig_7358	Linear	139580	LS483408.1
contig_748	Circular	55098	CP025929.1
contig_7835	Linear	49535	CP017006.1
contig_7994	Circular	90316	CP054675.1
contig_8092	Circular	58065	LT906446.1
contig_965	Linear	37397	CP032833.1
edges_19_length_270513_total_688343_edge_2181+edge_2183+	Component	270513	CP028107.1
edges_22_length_151533_total_448907_edge_2413+edge_7780+edge_7781+edge_793-edge_7777-edge_784-edge_781-edge_805+	Component	151533	CP019469.1|CP025046.1|CP028524.1|CP010888.1
edges_3_length_115029_total_169350_edge_2286-edge_7946+	Component	115029	CP026124.1
edges_8_length_148539_total_250342_edge_936+edge_5753-edge_933-edge_929-	Component	148539	AP014657.1
SRR8811964
contig_10158	Linear	35900	CP015409.2|CP021420.1|CP039256.1|CP030031.1
contig_10313	Circular	38178	CP054675.1
contig_10564	Circular	31321	FN557490.1
contig_1549	Linear	55282	CP000108.1
contig_1647	Linear	33891	CP035054.1
contig_2343	Linear	69197	CP002416.1|CP013828.1|CP016502.1
contig_2788	Linear	84153	LR134514.1
contig_2978	Linear	27018	CP000923.1|CP002210.1
contig_3279	Linear	48679	CP014360.1
contig_3575	Linear	33630	CP022424.1
contig_3789	Linear	53863	CP049074.1
contig_4108	Linear	55576	AP022557.1
contig_4242	Linear	34608	CP035054.1
contig_436	Linear	37601	CP035196.1|CP025211.1|CP007731.1|CP050845.1
contig_4629	Circular	64465	CP002408.1
contig_4889	Linear	40050	CP039258.1
contig_4931	Circular	90384	CP054675.1
contig_5142	Linear	36986	CP002113.1
contig_534	Linear	144555	CP026649.1
contig_5373	Linear	36268	AP017991.1
contig_5451	Linear	33111	CP001402.1
contig_5803	Linear	40196	CU466930.1
contig_5920	Linear	37305	CP047616.1
contig_6104	Linear	42492	CP002425.1
contig_6139	Linear	48335	FN557490.1
contig_6150	Linear	38649	CP015558.1|CP015573.1
contig_6492	Circular	28669	LT906446.1
contig_716	Linear	31235	CP035054.1
contig_7465	Linear	60064	CP000542.1
contig_7545	Linear	37412	CP023669.1
contig_7663	Linear	32073	BA000030.4
contig_7761	Linear	62018	CP045484.1
contig_797	Linear	64601	CP004079.1
contig_8325	Linear	36301	CP054675.1
contig_8861	Linear	67246	CP022389.1
contig_9685	Linear	44678	CP020827.1
edges_10_length_129063_total_223092_edge_838+edge_840+edge_9796+edge_5466+	Component	129063	CP051480.1
edges_23_length_178268_total_407569_edge_4854+edge_4850-edge_4845+edge_4847+edge_4851-edge_4853+edge_4857+	Component	178268	CP009513.1
edges_3_length_38649_total_61740_edge_6149+edge_6150+	Component	38649	CP015558.1|CP015573.1
edges_5_length_240777_total_453871_edge_9820+edge_9821+edge_1054+	Component	240777	CM001488.1
edges_7_length_182995_total_252086_edge_5495+edge_5497+edge_5499+edge_5500+	Component	182995	LT607756.1
SRR10378147
contig_10010	Linear	32879	CP031251.1
contig_1020	Linear	31361	CP001402.1
contig_1054	Linear	36418	FN557490.1
contig_10568	Linear	88327	CP051649.1
contig_10795	Linear	19538	CP002004.1|CP006591.1|CP020827.1|CP021174.1|CP027029.1|CP032669.1|CP045969.1
contig_11031	Linear	56182	AP017459.1
contig_11131	Linear	203682	CP028107.1
contig_11170	Circular	34338	LS483408.1
contig_11230	Circular	62139	CP009520.1
contig_11315	Circular	110463	CP007040.1|CP028927.1
contig_1782	Linear	40331	CP007051.1
contig_2509	Linear	48419	CP029992.1
contig_3170	Linear	26783	CP054675.1
contig_3399	Linear	37263	CP000612.1
contig_3537	Linear	35478	CP001685.1
contig_4551	Linear	78738	LS483408.1
contig_4844	Linear	34640	CP001097.1
contig_5390	Linear	66750	CP040463.1
contig_5417	Linear	53570	CP003066.1
contig_5438	Linear	32350	CP003222.2
contig_5571	Linear	101803	AP018167.1|CP003660.1
contig_5857	Linear	20471	CP025824.1
contig_6031	Linear	50652	CP012321.1
contig_6161	Linear	36569	CP007493.1
contig_6931	Circular	60938	CP003066.1
contig_7242	Linear	36569	CP007051.1
contig_7389	Circular	57277	CP026124.1|CM001475.1|CP034707.1
contig_7962	Linear	30984	CP053573.1
contig_8078	Linear	38022	CP040463.1
contig_8909	Linear	305388	LS483408.1
contig_9273	Linear	40658	CP028107.1
contig_9435	Linear	90064	CP028561.1
contig_9450	Linear	90064	CP013247.1|CP013849.1
contig_9610	Circular	36052	CP000612.1
contig_9681	Linear	58084	CP026124.1
edges_12_length_444454_total_559203_edge_10546-edge_3996+edge_3999-edge_10547-edge_10548+	Component	444454	LT906470.1
edges_13_length_110157_total_344666_edge_10840+edge_6069+edge_6061+	Component	110157	CP026124.1
edges_14_length_139989_total_331465_edge_4517+edge_5643+	Component	139989	CP003557.1
edges_28_length_118304_total_237388_edge_3813+edge_3815-edge_3814-edge_3812-edge_3811-edge_3327-edge_3321-edge_3028-edge_10380+edge_3032+edge_10805+edge_3325-edge_3318+edge_3320+	Component	118304	CP000568.1
edges_3_length_109018_total_149521_edge_10809+edge_5857+	Component	109018	CP025824.1
edges_4_length_33877_total_76416_edge_1016+edge_1019+	Component	33877	CP001402.1
Supplementary table 3. Virus-host associations for bacteriophages from ALOHA_VIROME datatset, based on CrisprCasDB (“known host-novel virus” approach).

## Sheet: Table S4. HUMAN_GUT
Phage contig	Type (circular/ linear/ component)	Length	Prediction based on CRISPRCasdb library
apr34
contig_1269	Circular	39919	CP013673.1
contig_1449	Linear	16973	AP012325.1|LR698966.1
contig_1982	Linear	28065	AP014658.1|CP000605.1|CP031133.1|CP010453.1|CP040235.1|CP048001.1|CP002794.1|AP022868.1
contig_3386	Circular	45226	CP002544.1|LT906459.1
contig_3391	Circular	30580	CP013673.1
apr38
contig_392	Circular	45171	CP027002.1|CP043051.1
ES_ALL
contig_1101	Linear	30646	CP026548.1|LR699017.1
contig_1114	Linear	47907	CP022929.1
contig_2625	Linear	17025	CP046514.1
contig_2928	Linear	56524	CP023819.1
contig_2937	Linear	39185	CP014699.1
edges_4_length_254577_total_164676_edge_163+edge_164+edge_924+edge_164-edge_163-	Component	254577	CP054012.1
FA1-2
contig_1091	Circular	48406	LR215978.1
contig_2804	Linear	61390	LR698987.1|LS483470.1
contig_3319	Linear	59450	CP007229.1|LR214971.1
contig_3329	Linear	17581	CP011531.1
contig_634	Linear	27569	CP027002.1|CP043051.1
edges_4_length_96528_total_99726_edge_1867+edge_3305+	Component	96528	CP054012.1
FAKO02
contig_1663	Linear	43392	FP929045.1
contig_2117	Circular	16200	AP012325.1|LR698966.1
contig_2968	Linear	21733	CP010453.1|CP031133.1|CP048001.1
contig_2973	Circular	95908	CP054012.1
FAKO27
contig_5893	Linear	25890	CP002449.1
contig_2050	Linear	56429	CP026548.1|LR699017.1
GF1-2
contig_2475	Linear	32304	CP031580.1
contig_2621	Linear	104942	LT629759.1
contig_2867	Linear	35172	CP035945.1
edges_2_length_119833_total_60993_edge_889+edge_891+edge_889-	Component	119833	CP036524.1
edges_2_length_194444_total_101070_edge_2629-edge_2761-edge_2629+	Component	194444	CP054012.1
GM1-2
edges_2_length_162712_total_84183_edge_825-edge_1347-edge_825+	Component	162712	CP054012.1
YS1-2
contig_2407	Circular	17495	CP000303.1|CP021392.1|CP021394.1|CP045532.1|LR699003.1
contig_2410	Circular	42264	CP048626.1
contig_2422	Circular	98905	CP054012.1
Supplementary table 4. Virus-host associations for bacteriophages from HUMAN_GUT datatset, based on CrisprCasDB (“known host-novel virus” approach).
